# Supplementary material for: Prediction of Human Pharmacokinetics of E0703, a Novel Radioprotective Agent, Using Physiologically Based Pharmacokinetic Modeling and an Interspecies Extrapolation Approach
Source: Int J Mol Sci. 2024 Mar 6;25(5):3047. doi: 10.3390/ijms25053047 (PMC10931676; doi:10.3390/ijms25053047)
Supplement: Supplementary file 1 [file ijms-25-03047-s001.zip]

Archive with 3 entries (3 files):
- Figure S.pdf
- Figure S1.tif
- Figure S2.tif
